# Supplementary material for: Wearable Activity Trackers Objectively Measure Incidental Physical Activity in Older Adults Undergoing Aortic Valve Replacement
Source: Sensors (Basel). 2023 Mar 22;23(6):3347. doi: 10.3390/s23063347 (PMC10051559; doi:10.3390/s23063347)
Supplement: Supplementary file 1 [file sensors-23-03347-s001.zip]

Archive with 1 entries (1 files):
- Supplementary Table S1_change correlation matrix_22032022_clean.pdf
